# Supplementary material for: Immunological reference intervals in pregnancy: longitudinal analysis of adaptive lymphocyte subsets
Source: Front Immunol. 2025 Sep 17;16:1634176. doi: 10.3389/fimmu.2025.1634176 (PMC12483863; doi:10.3389/fimmu.2025.1634176)
Supplement: Supplementary file 7 [file Table1.xlsx]

## Sheet: Suppl 1
Supplementary Table 1. Staining panels used for flow cytometry analysis.
	Flow cytometry Panel
Fluorochrom	B cells	T cells	T/B activation
V450	CD45	CD45	CD45
	2D1	2D1	2D1
V500	PD-L1	CD8	-
	29E.2A3	MEM-31	-
FITC	IgD	CD4	CD3
	IA6-2	MEM-241	SK7
PerCP-Cy5.5	CD24	HLA-DR	CD19
	SN3	L243	HIB19
PE	CD27	CD279	CD69
	LT27	EH12.2H7	L78
PE-Cy7	CD19	CD3	CD8
	LT19	SK7	SK1
APC	CD21	CD185	PD-L1
	TL21	J252D4	MIH1
APC-Cy7	CD38	CD38	-
	HIT2	HIT2	-
