# Supplementary material for: Immunological reference intervals in pregnancy: longitudinal analysis of adaptive lymphocyte subsets
Source: Front Immunol. 2025 Sep 17;16:1634176. doi: 10.3389/fimmu.2025.1634176 (PMC12483863; doi:10.3389/fimmu.2025.1634176)
Supplement: Supplementary file 9 [file Table3.xlsx]

## Sheet: Suppl 3
Supplementary Table 3. Detailed statistics of cellular populations proportions analysed in pregnant and non-pregnant group.
		Descriptive statistics												Log2 Fold Change						Tukey multiple comparisons test				Dunnetts multiple comparison test			Cohens' d
	Subset (%)	T1 mean	T1 SD	T1 N	T2 mean	T2 SD	T2 n	T3 mean	T3 SD	T3 n	HC mean	HC SD	HC n	T2/T1	T3/T1	T3/T2	T1/HC	T2/HC	T3/HC	T2/T1	T3/T1	T3/T2	ηp2	T1/HC	T2/HC	T3/HC	dT1-HC	dT2-HC	dT3-HC
B cell tube	B lymphocytes	10.16	3.414	50	9.186	3.613	45	7.93	2.788	47	10.47	3.326	30	-0.145392	-0.357508	-0.212116	-0.043361	-0.188753	-0.400869		****	***	0.238465			**	0.091674	0.366668	0.844566
	Double Negative (DN) B cells	2.854	1.34	50	2.648	1.271	45	2.537	1.175	46	3.108	1.82	30	-0.108082	-0.169862	-0.0617796	-0.123001	-0.231083	-0.292863		*		0.0713994				0.165356	0.304005	0.39054
	CD21- DN B cells	35.14	16.7	50	34.64	16.71	45	32.19	17.78	47	37.13	15.17	30	-0.0206753	-0.126502	-0.105826	-0.0794711	-0.100146	-0.205973				0.0327608				0.123234	0.154506	0.293717
	DN 2 B cells	62.77	14.43	50	68.35	12.2	44	65.33	14.83	47	63.41	13.65	30	0.122866	0.0576704	-0.0651957	-0.0146352	0.108231	0.0430353	*			0.0792999				0.0452456	0.385823	0.13347
	CD21+ DN B cells	64.86	16.7	50	65.36	16.71	45	67.81	17.78	47	62.87	15.17	30	0.011079	0.064169	0.0530901	0.0449573	0.0560362	0.109126				0.0327816				0.123234	0.154506	0.293717
	DN 1 B cells	35.09	12.28	50	32.27	12.01	45	31.77	10.95	47	35.69	11.28	30	-0.120866	-0.143395	-0.0225285	-0.02446	-0.145326	-0.167855				0.0500317				0.050344	0.291673	0.35383
	Switched Memory B cells	18.69	7.343	50	17.88	6.266	45	19.33	7.663	47	18.59	7.109	30	-0.0639198	0.0485751	0.112495	0.0077398	-0.05618	0.0563149				0.0276558				0.01378	0.107352	0.0992799
	CD21- Switched Memory B cells	14.78	6.791	48	13.09	4.89	43	15.38	7.181	47	19.19	11.51	29	-0.175181	0.0574092	0.23259	-0.376708	-0.55189	-0.319299				0.0428971	*	**		0.498187	0.743354	0.420276
	Switched Activated Memory B cells	23.15	10.45	50	30.34	12.47	45	28.16	14.11	47	19.33	7.53	30	0.390209	0.282635	-0.107574	0.260171	0.650379	0.542806	**			0.12436		****	**	0.403375	1.02115	0.735746
	Unswitched Memory B cells	20.04	10.15	50	19.99	9.595	45	19.02	10.14	47	16.38	7.717	30	-0.00360404	-0.0753653	-0.0717612	0.290947	0.287343	0.215582				0.0313415				0.392708	0.405776	0.284531
	PD-L1+ B cells	1.58	0.7459	47	1.112	0.5415	43	1.541	1.043	46	0.8585	0.7268	27	-0.506768	-0.0360577	0.47071	0.880035	0.373267	0.843977	**		*	0.0642296	***		**	0.97624	0.409574	0.726343
	Pre-Germinal Center B cells	58.41	12.91	50	59.49	12.41	45	58.91	13.67	47	61.93	11.88	30	0.0264318	0.0122972	-0.0141346	-0.0844231	-0.0579913	-0.0721259				0.0133452				0.28077	0.199964	0.232181
	Transitional T1/T2 B cells	2.3	0.9693	50	1.439	0.8238	45	1.429	0.9797	47	3.327	2.317	30	-0.676567	-0.686628	-0.0100607	-0.532588	-1.20916	-1.21922	****	****		0.294052		***	***	0.638615	1.18423	1.16276
	Naïve B cells	97.7	0.9695	50	98.56	0.8192	45	98.57	0.98	47	96.67	2.319	30	0.0126437	0.0127901	0.00014637	0.0152903	0.027934	0.0280804	****	****		0.294052		***	***	0.640024	1.18569	1.16312
	CD21+ Naïve B cells	97.6	1.573	49	97.66	1.421	45	98.06	1.312	47	96.88	2.654	30	0.00088663	0.00678361	0.00589698	0.0106823	0.0115689	0.0174659		**	**	0.165885				0.351522	0.389258	0.60698
	CD21- Naïve B cells	2.29	1.419	48	2.348	1.43	45	1.997	1.358	47	3.308	2.518	30	0.0360848	-0.197513	-0.233598	-0.530612	-0.494527	-0.728125		*	**	0.124721			*	0.531786	0.495656	0.692626
	Activated Naïve B cells	56.35	12.5	50	61.99	12.51	45	62.52	13.81	47	41.64	14.1	30	0.13762	0.149902	0.0122823	0.436446	0.574065	0.586348	*	*		0.123286	****	****	****	1.12139	1.54581	1.49969
	Anergic Naïve B cells	12.71	10.07	50	7.39	5.383	44	5.469	5.103	44	23.33	14.38	30	-0.782318	-1.21662	-0.434297	-0.876222	-1.65854	-2.09284	***	****		0.320133	**	****	****	0.895686	1.58929	1.79655
	CD21-CD24-CD38+ Naïve B cells	7.826	5.548	49	4.904	3.177	39	5.66	4.393	46	4.857	2.607	28	-0.674316	-0.467473	0.206843	0.68821	0.0138935	0.220737				0.114789	**			0.630901	0.0159127	0.210081
	CD21-CD24+CD38- Naïve B cells	22.69	9.645	50	22.11	9.932	45	24.4	9.388	47	29.42	12.69	30	-0.0373576	0.104825	0.142182	-0.374741	-0.412098	-0.269916				0.0228705	*	**		0.61873	0.657971	0.465447
	Post-Germinal Center B cells	38.73	12.56	50	37.87	12.05	45	38.36	12.98	47	34.96	10.97	30	-0.0323961	-0.0138488	0.0185473	0.147746	0.11535	0.133898				0.00851672				0.314337	0.250151	0.277732
	Plasmablasts	3.648	2.769	46	2.692	1.577	43	4.064	3.528	45	4.249	2.992	27	-0.438427	0.155795	0.594222	-0.220018	-0.658445	-0.0642229				0.0717478				0.210679	0.699192	0.0554062
	Early Plasmablasts	33.06	12.55	50	36.07	10.37	45	34.34	12.48	47	32.63	10.79	30	0.125713	0.0548033	-0.0709094	0.0188877	0.1446	0.0736911				0.0171048				0.0360556	0.326411	0.144241
	Mature Plasmablasts	66.27	11.73	49	63.93	10.37	45	65.66	12.48	47	67.37	10.79	30	-0.0518628	-0.0133412	0.0385217	-0.0237504	-0.0756132	-0.0370915				0.0113696				0.0966176	0.326411	0.144241
	Plasmablasts (within total B cells)	1.481	1.183	48	0.9416	0.5476	43	1.193	0.9475	42	1.501	1.093	27	-0.653385	-0.311978	0.341408	-0.0193523	-0.672738	-0.33133	*			0.0924817				0.0173649	0.698166	0.306022
T cell tube	T lymphocytes	79.49	5.767	50	80.24	7.079	45	83.42	5.251	47	77.87	6.499	30	0.0135482	0.0696199	0.0560717	0.0297058	0.043254	0.0993257		****	***	0.240611			***	0.26779	0.34576	0.962592
	CD4 T cells	61.28	8.092	50	62.39	7.85	45	62.37	8.225	47	60.67	8.035	30	0.0258985	0.025436	-0.000462551	0.014433	0.0403315	0.0398689				0.0468705				0.0755806	0.217062	0.208536
	HLA-DR+ activated CD4 T cells	4.977	2.155	50	4.647	2.102	43	5.333	2.822	46	5.351	2.735	30	-0.0989767	0.0996709	0.198648	-0.104532	-0.203509	-0.0048612				0.034932				0.156672	0.295678	0.00645571
	circulating Follicular CD4 T cells (cTfh)	15.05	3.389	50	15.09	3.286	45	14.54	3.578	47	16.56	4.116	30	0.00382932	-0.0497362	-0.0535655	-0.137939	-0.13411	-0.187675				0.0214323			*	0.410759	0.404017	0.532268
	PD-1+ Activated cTfh cells	33.69	7.586	50	32.52	6.198	45	32.17	6.743	47	33.13	7.466	30	-0.0509932	-0.0666045	-0.0156113	0.0241822	-0.0268109	-0.0424223				0.025974				0.0742547	0.0906337	0.136531
	PD-1+ CD38+ HLA-DR+ Activated cTfh cells	5.334	2.171	50	4.504	1.729	45	4.855	2.323	47	5.531	2.655	28	-0.244011	-0.135747	0.108264	-0.0523225	-0.296334	-0.188069	*			0.0515043				0.0836742	0.482355	0.275801
	PD-1+ CD38+ HLA-DR- Activated cTfh cells	27.09	5.497	50	27.72	5.62	45	26.04	5.671	46	27.19	6.804	30	0.0331669	-0.0570309	-0.0901978	-0.00531576	0.0278511	-0.0623467				0.0325761				0.0166218	0.0866317	0.187297
	PD-1+ CD38- HLA-DR+ Activated cTfh cells	3.029	1.512	50	2.693	1.339	45	2.69	1.099	47	3.529	1.824	30	-0.169627	-0.171235	-0.00160806	-0.220418	-0.390045	-0.391653				0.0408128		*	*	0.305816	0.539373	0.589267
	PD-1+ CD38- HLA-DR- Activated cTfh cells	64.55	6.526	50	65.08	6.273	45	65.88	8.267	47	62.73	7.962	30	0.0117972	0.0294235	0.0176263	0.0412615	0.0530587	0.070685				0.0159877				0.256558	0.336051	0.386483
	PD-1- cTfh cells	66.31	7.586	50	67.48	6.198	45	67.83	6.743	47	66.87	7.466	30	0.0252335	0.032697	0.00746352	-0.0121327	0.0131009	0.0205644				0.025974				0.0742547	0.0906337	0.136531
	PD-1- CD38+ HLA-DR+ Activated cTfh cells	0.6021	0.2794	48	0.6273	0.3096	45	0.5773	0.2966	45	0.6507	0.3184	28	0.0591524	-0.0606819	-0.119834	-0.111989	-0.052837	-0.172671				0.00969977				0.165177	0.0747662	0.240598
	PD-1- CD38+ HLA-DR- Activated cTfh cells	26.1	6.872	50	27.85	6.206	45	27.49	6.784	47	24.42	6.719	30	0.0936275	0.0748571	-0.0187704	0.0959866	0.189614	0.170844	*			0.0617768				0.246496	0.534709	0.454213
	PD-1- CD38- HLA-DR+ Activated cTfh cells	0.4754	0.2736	49	0.3729	0.2169	44	0.3841	0.1689	45	0.4717	0.1889	29	-0.350353	-0.30766	0.0426932	0.0112723	-0.339081	-0.296388	*			0.09914				0.015052	0.478886	0.495065
	PD-1- CD38- HLA-DR- cTfh cells	72.74	6.98	50	71.13	6.399	45	71.41	6.85	47	74.37	6.682	30	-0.0322908	-0.0266228	0.00566795	-0.0319718	-0.0642626	-0.0585947				0.0561594				0.237239	0.497474	0.436222
	CXCR5- CD4 T cells (non-Tfh cells)	84.95	3.389	50	84.91	3.288	45	85.46	3.574	47	83.44	4.116	30	-0.000679475	0.00863537	0.00931484	0.0258748	0.0251953	0.0345102				0.0211898			*	0.410759	0.403896	0.532592
	PD-1+ Activated non-Tfh cells	20.27	8.752	50	18.79	7.508	45	18.94	8.575	47	19.81	8.141	30	-0.109381	-0.0979098	0.0114713	0.0331172	-0.0762638	-0.0647925				0.0305142				0.0539277	0.131348	0.10345
	PD-1+ CD38+ HLA-DR+ Activated non-cTfh cells	4.58	2.057	50	6.161	3.321	44	7.065	3.708	46	3.744	1.058	28	0.427817	0.625342	0.197525	0.290767	0.718584	0.916109	**	***	*	0.265236		***	****	0.472859	0.900342	1.1062
	PD-1+ CD38+ HLA-DR- Activated non-cTfh cells	12.87	4.381	50	15.22	5.72	45	16.78	6.316	47	11.72	4.857	30	0.241956	0.382731	0.140774	0.135039	0.376996	0.51777	**	***	*	0.226926		*	***	0.251984	0.648903	0.87308
	PD-1+ CD38- HLA-DR+ Activated non-cTfh cells	8.151	2.915	50	7.861	3.546	45	8.38	3.319	47	9.089	3.722	30	-0.0522642	0.0399732	0.0922374	-0.157145	-0.209409	-0.117171				0.016237				0.289631	0.339513	0.203714
	PD-1+ CD38- HLA-DR- non-cTfh cells	74.41	6.515	50	70.5	8.719	45	67.43	9.953	47	74.79	7.097	30	-0.0778733	-0.142106	-0.0642327	-0.00734886	-0.0852221	-0.149455	***	****	**	0.304522			***	0.0564028	0.528745	0.821674
	PD-1- non-cTfh cells	79.73	8.754	50	81.21	7.512	45	81.05	8.57	47	80.18	8.136	30	0.0265347	0.0236895	-0.0028452	-0.00811975	0.018415	0.0155698				0.0303549				0.0527583	0.132631	0.103512
	PD-1- CD38+ HLA-DR+ Activated non-cTfh cells	0.7225	0.3299	48	0.7426	0.3789	39	0.8536	0.5078	42	0.72	0.374	30	0.0395877	0.240563	0.200975	0.00500068	0.0445884	0.245563				0.0870782				0.00719655	0.0599808	0.292249
	PD-1- CD38+ HLA-DR- Activated non-cTfh cells	56.7	11.46	50	61.74	12.71	45	61.23	11.99	47	49.56	11.13	30	0.122857	0.11089	-0.0119668	0.194173	0.317029	0.305062	***	****		0.269285	*	****	***	0.629717	1.00603	1.00043
	PD-1- CD38- HLA-DR+ Activated non-cTfh cells	2.141	1.165	50	1.735	0.9027	44	1.934	1.061	47	2.453	1.26	29	-0.303349	-0.146697	0.156652	-0.196262	-0.499612	-0.342959	*	*		0.109413		*		0.25991	0.678565	0.455108
	PD-1- CD38- HLA-DR- non-cTfh cells	40.37	10.94	50	35.32	12.1	45	35.5	11.47	47	47.07	10.7	30	-0.192798	-0.185465	0.00733368	-0.221524	-0.414323	-0.406989	***	****		0.298601	*	****	****	0.617432	1.01607	1.03502
	CD8 T cells	30.4	6.677	50	30.41	6.445	45	30.52	6.788	47	31.91	7.554	30	0.000474493	0.00568364	0.00520915	-0.0699373	-0.0694628	-0.0642536				0.0121999				0.215226	0.217174	0.19594
	HLA-DR+ activated CD8 T	14.07	7.581	50	14.94	7.97	45	17	9.732	47	14.03	8.804	30	0.0865578	0.272912	0.186355	0.00410732	0.0906651	0.27702		*		0.0847706				0.00496437	0.109489	0.316494
	circulating Follicular CD8 T cells (cTfc)	2.085	0.8085	50	2.031	0.8143	45	1.867	0.6384	47	2.647	1.607	30	-0.0378571	-0.159325	-0.121468	-0.344311	-0.382168	-0.503636		*	**	0.0856446	*	*	**	0.480012	0.515925	0.698068
	PD-1+ Activated cTfc cells	75.33	9.543	50	73.65	11.01	45	74.26	9.871	47	73.39	11.6	30	-0.032539	-0.0206392	0.0118998	0.037641	0.00510203	0.0170018				0.0314666				0.187338	0.023115	0.0822841
	PD-1+ CD38+ HLA-DR+ Activated cTfc cells	20.33	8.264	50	21.4	9.87	45	20.66	9.943	47	19.65	8.37	29	0.0740006	0.02323	-0.0507705	0.0490809	0.123081	0.0723109				0.00639696				0.081901	0.187861	0.107689
	PD-1+ CD38+ HLA-DR- Activated cTfc cells	10.9	4.739	50	11.34	4.91	45	11.13	5.343	47	9.33	4.051	30	0.0570925	0.0301255	-0.026967	0.224379	0.281472	0.254505				0.00282912				0.349237	0.438095	0.368541
	PD-1+ CD38- HLA-DR+ Activated cTfc cells	11.73	6.087	49	11.56	6.289	44	12.01	6.554	47	13.27	6.357	30	-0.0210616	0.0340331	0.0550948	-0.177965	-0.199027	-0.143932				0.00118158				0.248786	0.270721	0.194488
	PD-1+ CD38- HLA-DR- Activated cTfc cells	56.44	12.28	50	55.12	12.27	45	56.19	13.04	47	56.25	12.83	30	-0.0341421	-0.00640459	0.0277375	0.00486489	-0.0292772	-0.0015397				0.00696392				0.0152154	0.0904328	0.00462991
	PD-1- cTfc cells	24.67	9.542	50	26.35	11.01	45	25.74	9.871	47	26.61	11.6	30	0.0950452	0.0612543	-0.0337909	-0.109211	-0.0141655	-0.0479565				0.0314208				0.187349	0.023115	0.0822841
	PD-1- CD38+ HLA-DR+ Activated cTfc cells	16.62	10.23	50	17.93	10.65	45	15.67	9.764	47	17.56	10.34	30	0.109455	-0.0849152	-0.19437	-0.0793725	0.0300826	-0.164288				0.0347512				0.0915195	0.0351446	0.189177
	PD-1- CD38+ HLA-DR- Activated cTfc cells	14.25	6.994	50	15.82	6.688	45	17.15	8.343	47	10.38	4.34	30	0.150788	0.267247	0.116459	0.457155	0.607943	0.724402				0.0625621	**	***	****	0.63002	0.926936	0.957666
	PD-1- CD38- HLA-DR+ Activated cTfc cells	12.73	7.469	50	12.15	6.666	45	11.73	7.208	47	15.83	7.163	30	-0.0672761	-0.118029	-0.0507533	-0.314429	-0.381705	-0.432458				0.0148008			*	0.421384	0.535838	0.570186
	PD-1- CD38- HLA-DR- cTfc cells	56.94	14.01	50	55.67	13.84	45	57.38	13.9	47	56.22	13.17	30	-0.0325424	0.0111055	0.0436479	0.018359	-0.0141834	0.0294645				0.010215				0.0525405	0.0405073	0.085154
	CXCR5- CD8 T cells (non-Tfc cells)	97.91	0.8149	50	97.97	0.8046	45	98.13	0.6407	47	97.35	1.601	30	0.000883824	0.00323804	0.00235422	0.00827524	0.00915906	0.0115133		*	**	0.0875778			*	0.478414	0.52242	0.69965
	PD-1+ Activated non-Tfc cells	28.79	11.68	50	26.74	10.99	45	28.32	12.3	47	26.08	8.751	30	-0.106568	-0.0237465	0.0828218	0.142624	0.0360556	0.118877				0.0288538				0.253622	0.064962	0.202467
	PD-1+ CD38+ HLA-DR+ Activated non-Tfc cells	7.94	3.49	50	11.07	6.166	45	12.35	6.234	47	6.132	3.103	30	0.479444	0.6373	0.157856	0.372781	0.852226	1.01008	***	****		0.260244		****	****	0.539486	0.95491	1.18446
	PD-1+ CD38- HLA-DR+ Activated non-Tfc cells	12.98	6.003	50	11.83	5.608	45	11.06	4.996	47	14.61	7.366	30	-0.13384	-0.230939	-0.0970987	-0.170666	-0.304506	-0.401605		*		0.100516			*	0.249121	0.436778	0.58931
	PD-1+ CD38hi HLA-DR+ Activated non-Tfc cells	2.63	1.773	46	4.504	2.967	44	4.612	3.149	46	1.73	1.412	27	0.776144	0.81033	0.0341857	0.604291	1.38043	1.41462	**	***		0.193262		****	****	0.545456	1.11073	1.08813
	PD-1- non-Tfc cells	71.21	11.68	50	73.26	10.99	45	71.68	12.3	47	73.92	8.746	30	0.0409458	0.00949078	-0.0314551	-0.0538849	-0.0129391	-0.0443941				0.0288538				0.253658	0.064973	0.202495
	PD-1- CD38+ HLA-DR+ Activated non-Tfc cells	2.213	1.818	47	4.088	3.561	45	4.588	3.626	45	1.874	1.57	28	0.885392	1.05186	0.16647	0.239882	1.12527	1.29174	****	****		0.305433		**	***	0.195906	0.746516	0.900408
	PD-1- CD38- HLA-DR+ Activated non-Tfc cells	4.259	3.127	49	3.658	2.671	44	3.804	2.895	46	4.541	3.135	26	-0.21946	-0.162997	0.0564622	-0.0924953	-0.311955	-0.255493				0.0270039				0.0901033	0.309783	0.247072
	PD-1- CD38hi HLA-DR+ Activated non-Tfc cells	0.3621	0.3165	43	0.9705	0.8989	45	0.9762	0.8883	45	0.213	0.1515	28	1.42234	1.43079	0.00844854	0.765535	2.18787	2.19632	***	***		0.267596	*	****	****	0.563723	1.06126	1.08178
	HLA-DR+ T cells	8.522	4.19	50	8.809	4.164	45	9.623	4.49	46	8.804	5.274	30	0.0477862	0.175295	0.127508	-0.0469671	0.000819108	0.128328				0.0541561				0.0610019	0.00107831	0.170182
	DN T cells	7.203	3.706	49	5.856	2.561	43	5.821	2.585	45	6.79	3.571	30	-0.298682	-0.307331	-0.00864854	0.0851863	-0.213496	-0.222145	****	****		0.298735				0.112973	0.309816	0.321335
	Double positive T cells	0.7378	0.4222	49	0.6755	0.4071	44	0.5893	0.2921	44	0.629	0.363	30	-0.127274	-0.324228	-0.196954	0.23017	0.102896	-0.0940578				0.0664837				0.271368	0.11925	0.123087
Erythrogram	Red blood cells (1012/L)	4.192	0.3354	50	3.827	0.4015	49	3.895	0.3434	47	4.502	0.3293	30	-0.131425	-0.106015	0.0254094	-0.102927	-0.234352	-0.208943	****	****	**	0.580646	***	****	****	0.930525	1.7955	1.79576
	Hemoglobin (g/dL)	12.59	0.6906	50	11.73	0.9843	49	11.83	0.8926	47	13.21	0.9573	30	-0.102075	-0.0898282	0.0122471	-0.0693522	-0.171427	-0.15918	****	****		0.523515	**	****	****	0.7748	1.51917	1.50301
	Hematocrit	37.5	2.157	50	35.39	2.851	49	35.72	2.496	47	40.34	2.853	30	-0.0835488	-0.0701585	0.0133903	-0.10532	-0.188869	-0.175479	****	****		0.384788	****	****	****	1.16438	1.73577	1.75015
	Mean Corpuscular Volume (fL)	89.71	4.51	50	92.82	5.134	49	92.14	5.316	47	89.66	3.687	29	0.0491669	0.0385588	-0.0106081	0.000804312	0.0499712	0.0393631	****	***	*	0.370848		*		0.0118223	0.679053	0.5204
	Mean Corpuscular Hemoglobin (pg)	30.17	1.783	50	30.79	2.034	49	30.46	2.113	47	29.43	1.406	30	0.0293472	0.0138012	-0.0155459	0.0358272	0.0651743	0.0496284	***		*	0.113955		**		0.447696	0.746001	0.550341
	Mean Corpuscular Hemoglobin Concentration (g/dL)	33.61	0.9765	50	33.31	1.102	49	33.17	0.8247	46	32.6	0.8944	30	-0.0129352	-0.0190115	-0.00607634	0.0440186	0.0310834	0.025007		**		0.0923237	****	**	*	1.06674	0.690163	0.66847
	Red Cell Distribution Width	13.55	0.9274	50	13.65	0.8624	49	13.73	0.873	46	12.52	0.6044	29	0.0106081	0.0190388	0.00843067	0.114058	0.124666	0.133097				0.0240675	****	****	****	1.24892	1.45361	1.54935
	Hypochromic RBCs	3.531	2.231	29	3.836	2.332	22	6.333	4.074	18				0.119526	0.842812	0.723286					**		0.338105
Leucogram	Leucocytes (cells/μL)	7221	1699	50	9097	1748	49	8941	1531	47	6742	1908	30	0.333192	0.308238	-0.0249547	0.099022	0.432214	0.40726	****	****		0.520699		****	****	0.269166	1.30116	1.30366
	Neutrophils	66.29	7.155	50	70.9	5.522	49	70.32	5.374	47	52.35	8.7	30	0.0969944	0.0851438	-0.0118506	0.340602	0.437596	0.425746	****	****		0.265944	****	****	****	1.79514	2.69109	2.62176
	Neutrophils (cells/μL)	4832	1400	50	6534	1380	49	6303	1239	47	3564	1258	30	0.435346	0.383418	-0.0519278	0.439123	0.874469	0.822541	****	****		0.5347	***	****	****	0.939989	2.22412	2.19756
	Lymphocytes	25.19	6.258	50	20.29	4.07	49	20.63	4.638	47	36.88	8.051	30	-0.312082	-0.288107	0.023975	-0.549988	-0.86207	-0.838095	****	****		0.41614	****	****	****	1.67511	2.81476	2.62724
	Lymphocytes (cells/μL)	1780	485.4	50	1862	499.5	49	1836	500.5	47	2278	594.2	28	0.0649758	0.0446888	-0.020287	-0.355891	-0.290915	-0.311202				0.0257703	***	**	**	0.94563	0.776808	0.822992
	Eosynophils	1.432	0.8496	49	1.545	1.013	49	1.213	0.7353	45	2.257	1.776	30	0.109575	-0.239452	-0.349027	-0.656375	-0.5468	-0.895827			*	0.069992	**	*	***	0.644629	0.526667	0.830849
	Eosynophils (cells/μL)	107.8	68.46	50	138.7	88.84	48	101.9	59.06	44	140	113.1	29	0.363611	-0.0812031	-0.444814	-0.37707	-0.013459	-0.458273	***		*	0.168168				0.368536	0.0131849	0.450357
	Basophils	0.468	0.1984	50	0.4437	0.2224	49	0.3979	0.2101	47	0.6233	0.352	30	-0.076924	-0.234103	-0.157179	-0.413418	-0.490342	-0.647521		*		0.0584103	*	**	***	0.583675	0.645149	0.823136
	Basophils (cells/μL)	32.4	14.51	50	38.09	16.54	48	35.76	19.97	47	40.33	22.66	30	0.233418	0.142353	-0.0910656	-0.31586	-0.0824411	-0.173507	*			0.0546753				0.441121	0.117229	0.217093
	Monocytes	6.564	1.316	50	6.385	1.35	49	7.177	1.398	47	7.897	2.479	30	-0.0398886	0.128806	0.168694	-0.266729	-0.306618	-0.137924		**	***	0.17438	**	***		0.725829	0.81396	0.380801
	Monocytes (cells/μL)	470.8	135.6	50	583	151.8	49	639.1	155.4	47	506	136	30	0.308382	0.440927	0.132546	-0.104023	0.204358	0.336904	****	****	**	0.538017			***	0.259302	0.527216	0.89811
	Platelets (109/L)	244.2	61.2	50	235.2	58.38	49	221.7	68.09	47	269.9	63.7	30	-0.0541751	-0.139454	-0.0852793	-0.144362	-0.198537	-0.283816	*	***	*	0.197642		*	**	0.413574	0.574136	0.725609
	ηp2, partial eta-squared; SD, standard deviation. *p ≤ 0.05, **p ≤ 0.01, ***p ≤ 0.001, ****p ≤ 0.0001.
