# Supplementary material for: Immunological reference intervals in pregnancy: longitudinal analysis of adaptive lymphocyte subsets
Source: Front Immunol. 2025 Sep 17;16:1634176. doi: 10.3389/fimmu.2025.1634176 (PMC12483863; doi:10.3389/fimmu.2025.1634176)
Supplement: Supplementary file 10 [file Table4.xlsx]

## Sheet: Suppl 4
Supplementary Table 4. Detailed statistics of cellular populations absolute counts analysed in pregnant and non-pregnant group.
	Descriptive statistics												Log2 Fold Change						Tukey multiple comparisons test				Dunnetts multiple comparison test			Cohens' d
Subset (cells/ul)a	T1 mean	T1 SD	T1 N	T2 mean	T2 SD	T2 n	T3 mean	T3 SD	T3 n	HC mean	HC SD	HC n	T2/T1	T3/T1	T3/T2	T1/HC	T2/HC	T3/HC	T2/T1	T3/T1	T3/T2	ηp2	T1/HC	T2/HC	T3/HC	dT1-HC	dT2-HC	dT3-HC
B lymphocytes	175.4	73.96	49	177.4	98.37	45	144.4	64.85	47	263.2	146.5	30	0.0163573	-0.280578	-0.296935	-0.585511	-0.569153	-0.866089		**	*	0.101909	***	***	****	0.818985	0.71603	1.13904
Double Negative (DN) B cells	4.86	2.579	50	4.311	2.448	45	3.813	2.275	48	6.25	3.204	28	-0.172934	-0.35003	-0.177096	-0.3629	-0.535834	-0.71293				0.0985607		**	***	0.493439	0.702536	0.91895
Switched Memory B cells	32.42	15.63	50	30.38	17.39	45	27.38	14.51	48	46.73	25.81	30	-0.0937622	-0.243762	-0.149999	-0.527465	-0.621227	-0.771227		*		0.078155	**	***	****	0.714481	0.773404	0.986945
CD21- Switched Memory B cells	4.571	2.574	49	4.045	2.56	44	3.63	1.982	46	7.357	5.13	28	-0.17637	-0.33254	-0.15617	-0.686608	-0.862978	-1.01915				0.0586538	*	***	**	0.752303	0.879639	1.06165
Unswitched Memory B cells	33.06	18.76	49	33.16	20.64	45	27.35	16.73	48	37.87	17.59	30	0.00435728	-0.273546	-0.277903	-0.195969	-0.191611	-0.469515		*		0.0781579			*	0.262438	0.241717	0.616529
Pre-Germinal Center B cells	104.5	54.47	49	102.9	59.99	44	86.38	45.98	47	171	116.6	30	-0.02226	-0.274734	-0.252474	-0.710493	-0.732753	-0.985227		*	*	0.0891272	***	***	****	0.796538	0.779865	1.04528
Naïve B cells	102	53.28	49	101.4	59.01	44	85.11	45.14	47	166.3	114.7	30	-0.0085115	-0.261169	-0.252657	-0.705219	-0.713731	-0.966388		*	*	0.0837164				0.784117	0.75554	1.01993
CD21+ Naïve B cells	99.71	52.83	49	99.36	58.34	44	83.6	44.76	47	162.4	114.1	30	-0.00507303	-0.254235	-0.249162	-0.703742	-0.708815	-0.957977		*	*	0.0793732	***	***	****	0.769157	0.739025	0.995737
Post-Germinal Center B cells	66.7	28.62	50	63.58	33.66	45	54.75	26.62	48	84.6	35.99	30	-0.0691137	-0.284828	-0.215714	-0.342971	-0.412085	-0.627799		*		0.0928208	*	*	***	0.567142	0.607437	0.977518
T lymphocytes	1415	407.8	50	1503	418.2	45	1533	432.5	48	1849	644.6	29	0.087043	0.115556	0.0285127	-0.385943	-0.2989	-0.270388		*		0.0848933	***	**	*	0.856227	0.667778	0.605518
CD4 T cells	867.4	286	50	938.6	285.4	45	951.2	277	48	1110	410.7	29	0.113813	0.133051	0.0192383	-0.35579	-0.241977	-0.222739		**		0.10951	**			0.720455	0.504614	0.47652
HLA-DR+ activated CD4 T	40.57	21.78	48	41.83	23.74	42	48.25	27.99	46	57.63	27.4	30	0.0441247	0.250116	0.205991	-0.506407	-0.462282	-0.256291		*		0.0905915	*	*		0.70848	0.623999	0.337893
circulating Follicular CD4 T cells (cTfh)	130	51.97	50	139.1	45	45	137.1	49.6	48	190.7	81.82	30	0.0976108	0.0767169	-0.0208938	-0.552793	-0.455182	-0.476076				0.0355683	****	***	***	0.938221	0.828387	0.839563
PD-1+ Activated cTfh cells	43.92	20.12	50	45.24	16.96	45	43.52	18.5	47	62.4	27.08	30	0.0427209	-0.0131995	-0.0559204	-0.506668	-0.463947	-0.519867				0.00661495	***	**	***	0.805037	0.796038	0.849911
PD-1+ CD38+ HLA-DR- Activated cTfh cells	12.04	6.383	50	12.55	5.378	45	12.06	6.844	48	16.47	8.055	30	0.059852	0.00239452	-0.0574575	-0.452005	-0.392153	-0.449611				0.00464684	*	*	*	0.628271	0.596351	0.601659
PD-1+ CD38- HLA-DR- Activated cTfh cells	28.19	12.98	50	29.53	11.8	45	28.85	13.87	47	39.4	18.67	30	0.0669979	0.0333878	-0.03361	-0.483012	-0.416014	-0.449624				0.0160432	**	**	**	0.730582	0.661838	0.663573
PD-1- cTfh	86.14	36.49	50	93.87	32.09	45	91.73	31.35	48	120.3	42.91	29	0.123981	0.0907103	-0.0332705	-0.481881	-0.357901	-0.391171				0.048677	***	**	**	0.877085	0.720575	0.791383
PD-1- CD38+ HLA-DR- Activated cTfh cells	22.68	10.89	50	26.2	11.01	45	25.05	9.61	48	30.53	15.07	30	0.208146	0.14339	-0.0647562	-0.428807	-0.220661	-0.285417	**			0.0987954	**			0.62267	0.338857	0.45703
PD-1- CD38- HLA-DR- cTfh cells	59.08	21.64	48	66.71	23.09	45	65.74	24.38	48	96.23	48.1	30	0.175233	0.154102	-0.0211316	-0.703817	-0.528584	-0.549715				0.0677946	****	****	****	1.08497	0.838158	0.862248
CXCR5- CD4 T cells (non-Tfh cells)	737.3	245.6	50	799.4	254	45	814.1	243.5	48	929.2	368.8	29	0.116666	0.142954	0.0262884	-0.333737	-0.217072	-0.190783		**		0.12343	**			0.647467	0.427194	0.388146
PD-1+ Activated non-Tfh cells	132.8	55.67	48	143.7	71.44	44	142.6	60.81	47	172.8	72.08	29	0.113805	0.102719	-0.0110861	-0.379848	-0.266043	-0.277129				0.0307008	*			0.642013	0.405897	0.462456
PD-1+ CD38+ HLA-DR+ Activated non-cTfh cells	5.533	2.936	46	7.924	5.461	41	10.34	7.521	46	7.1	3.273	30	0.518167	0.902102	0.383935	-0.359757	0.15841	0.542345	**	***	*	0.283988			*	0.510012	0.176519	0.521523
PD-1+ CD38+ HLA-DR- Activated non-cTfh cells	17.36	9.391	49	19.72	10.61	42	24.13	14.6	47	18.66	8.957	29	0.183893	0.475061	0.291168	-0.104182	0.0797106	0.370879		**		0.150774				0.140792	0.106294	0.428626
PD-1+ CD38- HLA-DR+ Activated non-cTfh cells	10.2	5.246	47	10.19	5.942	42	12.11	7.8	47	16.2	9.732	30	-0.0014151	0.24763	0.249045	-0.667425	-0.66884	-0.419795				0.0660501	**	**	*	0.820294	0.77642	0.475655
PD-1+ CD38- HLA-DR- non-cTfh cells	99	41.65	48	100	48.52	44	95.21	42.4	47	138.9	71.98	30	0.0144996	-0.0563154	-0.070815	-0.488546	-0.474047	-0.544862				0.0177678	**	**	***	0.722499	0.658206	0.783938
PD-1- non-cTfh cells	588	205.3	50	646.7	209.3	45	658.6	202.8	48	746.7	318.8	29	0.13728	0.163586	0.0263059	-0.344713	-0.207432	-0.181126	*	***		0.140852				0.628402	0.388383	0.349019
PD-1- CD38+ HLA-DR+ Activated non-cTfh cells	3.661	1.877	44	4.461	2.679	38	4.675	2.49	40	5.033	2.236	30	0.285129	0.352729	0.0675992	-0.459181	-0.174051	-0.106452				0.121402				0.676112	0.229345	0.150106
PD-1- CD38+ HLA-DR- Activated non-cTfh cells	342	161.4	50	404.2	168.1	45	410.7	166.8	48	375.9	201.1	29	0.241073	0.264089	0.0230156	-0.136353	0.10472	0.127736	***	****		0.279224				0.191666	0.155797	0.192937
PD-1- CD38- HLA-DR+ Activated non-cTfh cells	11.46	6.766	48	11.27	6.994	44	12.3	7.699	48	18.13	8.701	30	-0.0241195	0.102051	0.126171	-0.661772	-0.685891	-0.559721				0.00672185	***	***	**	0.881926	0.887793	0.72011
PD-1- CD38- HLA-DR- non-cTfh cells	228.7	77.53	50	222.4	89.09	45	226.7	86.29	48	348.3	167.6	29	-0.0402996	-0.012672	0.0276276	-0.606874	-0.647174	-0.619546				0.00592214	****	****	****	1.00938	1.00243	0.987835
CD8 T cells	428.7	157.6	50	454.5	158.3	45	467.2	160.8	48	626.1	298.4	30	0.0843119	0.124072	0.03976	-0.546425	-0.462113	-0.422353	*	*		0.0807869	****	***	**	0.894424	0.763783	0.710857
HLA-DR+ activated CD8 T	56.69	37.54	48	71.75	50.06	45	74.07	49.34	46	80.48	55.96	29	0.339885	0.385795	0.0459105	-0.505536	-0.165651	-0.119741	*	**		0.134303				0.525147	0.166497	0.123319
circulating Follicular CD8 T cells (cTfc)	8.858	4.254	50	9.02	4.178	45	8.815	4.301	48	12.96	8.422	28	0.0261464	-0.00702043	-0.0331669	-0.549013	-0.522866	-0.556033				0.0114373	**	**	**	0.675586	0.640917	0.675714
PD-1+ Activated cTfc cells	6.722	3.519	50	6.776	3.563	45	6.708	3.726	48	10.4	7.095	29	0.0115433	-0.00300785	-0.0145512	-0.629621	-0.618078	-0.632629				0.0102004	**	**	**	0.718757	0.693161	0.704123
PD-1+ CD38- HLA-DR- Activated cTfc cells	3.598	1.82	49	3.62	1.863	45	3.483	2.048	46	5.966	4.11	29	0.00879451	-0.0468647	-0.0556592	-0.729569	-0.720774	-0.776434				0.00142642				0.821181	0.795818	0.824708
CXCR5- CD8 T cells (non-Tfc cells)	419.8	154.6	50	445.5	156.2	45	458.4	157.8	48	608.7	288.1	30	0.0857233	0.126905	0.0411816	-0.536029	-0.450306	-0.409124	*	*		0.0833384	****	***	**	0.881956	0.747405	0.69276
PD-1+ Activated non-Tfc cells	105.3	46.87	46	119.7	67.14	45	126.7	65.74	48	150.8	76.04	30	0.184918	0.266911	0.0819934	-0.518131	-0.333213	-0.25122				0.0793655	**			0.75814	0.439206	0.345027
PD-1+ CD38+ HLA-DR+ Activated non-Tfc cells	8.304	4.981	47	12.98	9.975	44	14.13	9.827	45	7.643	4.121	28	0.644412	0.766883	0.122471	0.119667	0.764079	0.886551	**	***		0.236879		*	**	0.141198	0.648772	0.79666
PD-1+ CD38- HLA-DR+ Activated non-Tfc cells	16.01	11.78	50	14.22	9.438	45	12.9	8.35	46	21.52	16.42	29	-0.171052	-0.311602	-0.14055	-0.426705	-0.597757	-0.738307				0.0663731		*	**	0.403634	0.578408	0.712435
PD-1- non-Tfc cells	298	115.3	50	325.9	118.8	45	331.7	132.9	48	457.9	247.1	30	0.129117	0.154567	0.0254497	-0.61972	-0.490603	-0.465154	**	**		0.111245	****	***	**	0.907401	0.729262	0.682198
PD-1- CD38+ HLA-DR+ Activated non-Tfc cells	5.842	5.122	45	14.2	13.46	45	13.41	11.6	44	7.333	6.569	27	1.28136	1.19877	-0.0825817	-0.327941	0.953415	0.870834	****	***		0.291747		*	*	0.261465	0.602491	0.607347
PD-1- CD38- HLA-DR+ Activated non-Tfc cells	12.08	10.08	48	12.47	10.86	44	11.87	9.903	46	23.75	22.02	28	0.045841	-0.0253005	-0.0711415	-0.975307	-0.929466	-1.00061				0.00517213	***	**	***	0.751031	0.700265	0.761909
HLA-DR+ T	113.3	62.96	48	140.7	90.46	45	149.4	89.42	47	164.7	105.8	30	0.312474	0.399032	0.0865578	-0.539693	-0.227218	-0.14066	*	**		0.176525	*			0.626892	0.247818	0.159234
DN T cells	97.22	57.89	48	82	37.47	42	86.8	48.04	45	113.1	49.72	29	-0.245629	-0.163558	0.0820711	-0.218274	-0.463903	-0.381832				0.0623107		*		0.288821	0.725531	0.540039
Double positive T cells	9.85	5.545	48	9.054	5.818	41	8.902	4.65	45	12.2	8.198	30	-0.121568	-0.145994	-0.0244258	-0.308686	-0.430254	-0.45468				0.00789736				0.35165	0.454706	0.523219
ηp2, partial eta-squared. *p ≤ 0.05, **p ≤ 0.01, ***p ≤ 0.001, ****p ≤ 0.0001. aOnly subsets with more than 5 cells/ul in at least one group are shown.
