# Supplementary material for: Immunological reference intervals in pregnancy: longitudinal analysis of adaptive lymphocyte subsets
Source: Front Immunol. 2025 Sep 17;16:1634176. doi: 10.3389/fimmu.2025.1634176 (PMC12483863; doi:10.3389/fimmu.2025.1634176)
Supplement: Supplementary file 11 [file Table5.xlsx]

## Sheet: Suppl 5
Supplementary Table 5. Detailed statistics of CD69 and PD-L1 expressing cells in pregnant and non-pregnant women.
	Descriptive statistics												Log2 Fold Change						Tukey multiple comparisons test				Dunnetts multiple comparison test			Cohens' d
Subset (%)	T1 mean	T1 SD	T1 N	T2 mean	T2 SD	T2 n	T3 mean	T3 SD	T3 n	HC mean	HC SD	HC n	T2/T1	T3/T1	T3/T2	T1/HC	T2/HC	T3/HC	T2/T1	T3/T1	T3/T2	ηp2	T1/HC	T2/HC	T3/HC	dT1-HC	dT2-HC	dT3-HC
UNSTIMULATED
B CD69+ PD-L1+	0.5697	0.3462	48	0.6528	0.4585	39	0.6989	0.431	45	0.5767	0.3389	28	0.196439	0.294884	0.098445	-0.0176186	0.17882	0.277265				0.0286783				0.0203752	0.184241	0.306656
B CD69+ PD-L1-	4.175	1.783	36	4.108	1.855	29	5.124	2.163	37	3.757	1.385	18	-0.02334	0.295494	0.318834	0.152195	0.128855	0.447689				0.108448		*		0.251293	0.207343	0.701887
B CD69- PD-L1+	1.955	1.047	49	2.015	0.9084	40	1.838	0.7237	46	1.955	0.8219	29	0.0436112	-0.0890318	-0.132643	0	0.0436112	-0.0890318				0.0136774				0	0.0687054	0.15337
B CD69- PD-L1-	93.4	1.956	36	92.66	3.682	31	92.42	2.469	37	93.55	1.99	18	-0.0114759	-0.0152175	-0.00374159	-0.0023151	-0.013791	-0.0175326				0.0491921				0.0762513	0.280242	0.485786
CD8- CD69+ PD-L1+	0.1537	0.1127	48	0.1785	0.1197	37	0.1828	0.1403	43	0.07466	0.05218	28	0.215807	0.250149	0.034342	1.04171	1.25752	1.29186				0.0208182	***	****	****	0.83037	1.07364	0.946739
CD8- CD69+ PD-L1-	1.419	0.6165	45	1.49	0.5641	36	1.965	1.09	45	1.388	0.6656	29	0.0704377	0.469655	0.399217	0.031867	0.102305	0.501522		**	*	0.162864			*	0.0487387	0.166859	0.60877
CD8- CD69- PD-L1+	2.136	1.098	48	1.817	0.8638	39	1.686	0.8525	45	1.38	0.5751	29	-0.233353	-0.341307	-0.107954	0.630243	0.39689	0.288936		*		0.0916413	***			0.806362	0.578863	0.404333
CD8- CD69- PD-L1-	96.02	1.586	48	96.33	1.554	38	96.13	1.708	45	97.13	1.007	29	0.00465023	0.0016518	-0.00299843	-0.016582	-0.0119318	-0.0149302				0.0157283	**		*	0.793892	0.594395	0.677733
CD8+ CD69+ PD-L1+	0.2584	0.1706	42	0.3318	0.192	34	0.5611	0.4458	43	0.2148	0.1564	28	0.360708	1.11865	0.757944	0.266612	0.62732	1.38526		***	**	0.274891		*	****	0.26407	0.661507	0.958466
CD8+ CD69+ PD-L1-	2.827	1.332	44	3.205	1.546	35	4.443	2.072	44	2.598	0.973	28	0.181052	0.652262	0.47121	0.12187	0.302923	0.774133		***	*	0.263302			****	0.189844	0.458686	1.06478
CD8+ CD69- PD-L1+	1.861	0.8514	44	1.884	0.8307	37	1.715	0.757	40	1.414	0.6168	29	0.0177209	-0.117869	-0.13559	0.396296	0.414017	0.278426				0.0148911				0.582415	0.631112	0.428883
CD8+ CD69- PD-L1-	94.73	1.992	45	94.51	2.075	35	93.05	3.336	43	95.96	1.127	27	-0.0033544	-0.0258152	-0.0224608	-0.0186118	-0.0219662	-0.044427		*		0.158348	**	**	****	0.714203	0.838523	1.07269
STIMULATED
B CD69+ PD-L1+	44.67	12.09	49	42.97	10.17	40	44.55	12.07	45	45.21	14.1	29	-0.0559765	-0.00388082	0.0520957	-0.0173357	-0.0733121	-0.0212165				0.00269948				0.0419675	0.187129	0.0511728
B CD69+ PD-L1-	53.79	12.17	49	55.74	10.03	40	54.09	11.83	45	53.32	14.17	29	0.051375	0.00802391	-0.0433511	0.0126612	0.0640362	0.0206851				0.00526369				0.0363135	0.202746	0.0601987
B CD69- PD-L1+	0.199	0.168	45	0.2571	0.228	39	0.1314	0.1265	41	0.1588	0.119	24	0.369561	-0.598803	-0.968364	0.325558	0.695119	-0.273246		*	*	0.150053				0.262816	0.506117	0.221299
B CD69- PD-L1-	0.667	0.4033	43	0.6673	0.4155	37	0.5339	0.3557	40	0.7318	0.5082	26	0.000648742	-0.321117	-0.321766	-0.133763	-0.133114	-0.45488				0.0256649				0.145506	0.141516	0.469087
CD8- CD69+ PD-L1+	23.58	9.264	49	23.75	11.04	40	27.76	11.9	45	20.1	9.973	29	0.0103638	0.235444	0.22508	0.230368	0.240732	0.465812				0.0526405			*	0.365111	0.344107	0.684533
CD8- CD69+ PD-L1-	74.32	8.977	49	74.56	10.4	40	70.53	11.33	45	78.3	9.041	29	0.00465136	-0.0755135	-0.0801648	-0.0752618	-0.0706104	-0.150775				0.0530337			**	0.442191	0.379507	0.740049
CD8- CD69- PD-L1+	0.06055	0.06806	39	0.05798	0.05389	36	0.04472	0.05048	40	0.03822	0.04129	25	-0.0625716	-0.437207	-0.374635	0.663799	0.601228	0.226592				0.0278316				0.377499	0.401987	0.137739
CD8- CD69- PD-L1-	1.145	0.8832	43	1.03	0.659	37	0.8656	0.5705	41	1.005	0.7231	26	-0.152703	-0.403575	-0.250872	0.188152	0.0354488	-0.215423				0.0442062				0.169267	0.0364434	0.220028
CD8+ CD69+ PD-L1+	18.27	8.437	46	19.83	10.44	40	22.33	9.139	45	16.37	8.631	29	0.118208	0.289507	0.171299	0.158422	0.27663	0.447929		*		0.0564191			*	0.223216	0.355783	0.666303
CD8+ CD69+ PD-L1-	77.58	7.955	46	76.7	9.665	40	73.94	8.486	45	80.29	6.792	29	-0.0164582	-0.0693297	-0.0528715	-0.0495355	-0.0659937	-0.118865		*		0.0578734			*	0.359885	0.418311	0.806793
CD8+ CD69- PD-L1+	0.107	0.1303	38	0.195	0.1743	40	0.1331	0.1596	40	0.1388	0.1001	28	0.865863	0.3149	-0.550964	-0.375397	0.490467	-0.060497				0.095591				0.268351	0.37846	0.041189
CD8+ CD69- PD-L1-	2.978	3.051	43	2.972	2.425	39	2.588	1.875	43	2.509	2.044	27	-0.00290964	-0.202506	-0.199596	0.247231	0.244322	0.0447251				0.00946027				0.17303	0.203256	0.0406932
ηp2, partial eta-squared. *p ≤ 0.05, **p ≤ 0.01, ***p ≤ 0.001, ****p ≤ 0.0001.
