# Supplementary material for: Immunological reference intervals in pregnancy: longitudinal analysis of adaptive lymphocyte subsets
Source: Front Immunol. 2025 Sep 17;16:1634176. doi: 10.3389/fimmu.2025.1634176 (PMC12483863; doi:10.3389/fimmu.2025.1634176)
Supplement: Supplementary file 12 [file Table6.xlsx]

## Sheet: Suppl 6
			SupplementaryTable 6. Immune populations that change during pregnancy between participants based on clinical and demographic characteristics.
			Subset	Trimester effect		Age effect		Interaction effect
				p-value	ηp2	p-value	ηp2	p-value	ηp2
			Transitional B cells, %	****	0.287668	*	0.103223	ns	0.00502913
			Activated naïve B cells, %	*	0.097373	*	0.0847662	ns	0.0420592
						Miscarriage history effect
			cTfh, %	ns	0.0341134	*	0.091666	**	0.139061
			PD-1+ CD38+ HLA-DR+ activated cTfh, %	ns	0.0594804	*	0.117679	ns	0.0134861
			PD-1- CD38- HLA-DR+ activated cTfc, %	ns	0.0105708	*	0.105546	ns	0.0048536
						Parity effect
			PD-1+ CD38-HLADR+ activated non-cTfc. %	**	0.117275	*	0.0903406	ns	0.0550437
			cTfc, cells/ul	ns	0.0244183	*	0.0826915	*	0.102093
			PD-1+ cTfc, cells/ul	ns	0.0268052	*	0.0825162	**	0.118148
						BMI effect
			B cells, %	***	0.22045	**	0.169523	ns	0.00989187
			DN2 B cells, %	*	0.0748787	*	0.0994616	ns	0.00100066
			Activated naïve B cells %	ns	0.0683291	*	0.118825	ns	0.0215103
			CD8 T cells, %	ns	0.00460775	**	0.138563	ns	0.0297396
			MCV	****	0.338381	***	0.230769	ns	0.0161375
			DN, Double Negative; MCV, Mean Corpuscular Volume. ηp2, partial eta-squared. *p ≤ 0.05, **p ≤ 0.01, ***p ≤ 0.001, ****p ≤ 0.0001.
