# Supplementary material for: Immunological reference intervals in pregnancy: longitudinal analysis of adaptive lymphocyte subsets
Source: Front Immunol. 2025 Sep 17;16:1634176. doi: 10.3389/fimmu.2025.1634176 (PMC12483863; doi:10.3389/fimmu.2025.1634176)
Supplement: Supplementary file 13 [file Table7.xlsx]

## Sheet: Suppl 7
Supplementary Table 7. Reference intervals for immune cell subset percentages during pregnancy across trimesters.
	Reference Intervalsa
	T1				T2				T3
Subset (%)	LL	90% CI	UL	90% CI	LL	90% CI	UL	90% CI	LL	90% CI	UL	90% CI
B cells	4.96	4.45 to 5.66	18.32	16.06 to 20.81	1.39	0.00 to 3.06	16.14	14.07 to 18.07	3.7	3.24 to 4.23	15.01	12.98 to 17.12
Switched Memory B cells	7.8033	6.78 to 9.05	38.583	33.17 to 44.99	8.353		30.465		7.9407	6.72 to 9.30	40.5319	34.22 to 47.26
Switched Activated Memory B cells	6.11		37.98		4.79	0.00 to 10.44	55.69	50.10 to 61.10	7.53		65.17
unswitched B	5.27		46.11		6.5845	5.28 to 8.51	50.6272	40.79 to 61.92	5.743	4.70 to 7.11	48.3989	38.42 to 59.20
PD-L1+ B cells	0.3925	0.29 to 0.55	6.2333	4.44 to 8.47	0.3125	0.23 to 0.41	3.3669	2.42 to 4.41	0.2408	0.17 to 0.36	6.9633	5.02 to 10.37
Transitional T1/T2 B cells	0.2457	-0.21 to 0.73	4.1941	3.70 to 4.66	0		3.11	2.76 to 3.42	0		3.35	2.86 to 3.85
Pre germinal-center cells	32.4461	27.22 to 38.05	85.0947	80.07 to 89.81	33.295		82.255		31.1332	26.08 to 36.73	86.9889	81.87 to 92.59
Activated Naïve B cells	28.41		78.05		30.09		82.28		30.08		85.6
Anergic Naïve B cells	0		43		0.74		43.43		0		34
T cells	65.23		89.43		58.63		90.42		66.98		90.48
CD4 T cells	45.1834	41.81 to 48.70	78.0611	74.65 to 81.04	46.5226	43.18 to 50.13	78.7414	74.95 to 82.08	45.6476	42.31 to 49.16	79.1152	75.16 to 82.71
cTfh cells	8.025	6.79 to 9.50	21.8527	20.41 to 23.19	8.2364	6.65 to 9.95	21.6209	20.06 to 23.10	7.3174	5.51 to 9.33	22.0003	20.61 to 23.34
PD-1+ CD38+ HLA-DR+ Activated cTfh cells	2.202	1.85 to 2.64	11.5053	9.76 to 13.31	1.63		8.91		1.6635	1.36 to 2.06	11.8038	9.32 to 14.43
PD-1+ CD38+ HLA-DR+ Activated non-cTfh cells	1.7172	1.47 to 2.04	9.8021	8.11 to 11.73	1.7523	1.38 to 2.24	17.5676	13.49 to 22.56	2.0425	1.66 to 2.54	19.3713	14.94 to 24.09
PD-1+ CD38+ HLA-DR- Activated non-cTfh cells	6.2769	5.62 to 7.05	22.9225	19.78 to 26.21	6.7348	5.90 to 7.92	29.8426	25.59 to 34.44	7.2406	6.31 to 8.24	33.2245	26.74 to 38.44
PD-1- CD38+ HLA-DR- Activated non-cTfh cells	33.9583	29.28 to 38.73	80.563	75.37 to 84.66	24.91		80.4		29.24		82.46
PD-1- CD38- HLA-DR+ Activated non-cTfh cells	0.6273	0.51 to 0.77	5.4631	4.35 to 6.68	0.505	0.40 to 0.65	4.9953	3.83 to 6.37	0.548	0.44 to 0.69	5.198	4.11 to 6.37
CD8 T cells	19.1533	17.48 to 21.04	47.3476	42.80 to 51.68	19.5409	17.35 to 21.76	48.2347	43.64 to 52.36	16.6643	13.57 to 19.74	44.2939	41.32 to 47.06
HLA-DR+ CD8 T cells	3.72		27.27		4.04		31.54		3.44		45.08
cTfc cells	0.9193	0.80 to 1.09	4.0755	3.49 to 4.72	0.3107	0.03 to 0.63	3.6681	3.28 to 4.01	0.5204	0.31 to 0.77	3.1857	2.88 to 3.43
PD-1- CD38+ HLA-DR- Activated cTfc cells	3.81		30.14		5.05		32.65		1.05		36.02
PD-1- CD38- HLA-DR+ Activated cTfc cells	1.1614	0.30 to 2.64	31.3031	26.12 to 36.26	2.69		31.48		0		28.3
PD-1+ non Tfc cells	14.09		62.61		10.8		57.07		11.9		61.46
PD-1+ CD38+ HLA-DR+ Activated non-Tfc cells	2.12		14.47		2.51		28.33		4.0467	3.30 to 5.03	30.2709	24.36 to 36.60
PD-1+ CD38- HLA-DR+ Activated non-Tfc cells	4.3274	3.59 to 5.37	32.3908	27.20 to 38.62	3.98		23.78		3.9058	3.23 to 4.83	26.5506	22.00 to 31.31
PD-1+ CD38hi HLA-DR+ Activated non-Tfc cells	0.4622	0.33 to 0.65	11.0026	7.86 to 14.94	0.59		12.29		0.55		12.93
PD-1- CD38+ HLA-DR+ Activated non-Tfc cells	0.29		10.37		0.36		13.03		0.5		24.88
PD-1- CD38hi HLA-DR+ Activated non-Tfc cells	0.02158	0.02 to 0.05	2.8959	1.85 to 6.19	0.05	0.03 to 0.10	3.12		0.05193	0.03 to 0.10	3.25
aReference values were calculated using Robust method whenever possible. Otherwise, lower (LL) and upper (UL) limits without 90% confidence intervals (CI) indicate 2.5th and 97.5th percentile, respectively.
