# Supplementary material for: Immunological reference intervals in pregnancy: longitudinal analysis of adaptive lymphocyte subsets
Source: Front Immunol. 2025 Sep 17;16:1634176. doi: 10.3389/fimmu.2025.1634176 (PMC12483863; doi:10.3389/fimmu.2025.1634176)
Supplement: Supplementary file 14 [file Table8.xlsx]

## Sheet: Suppl 8
Supplementary Table 8. Reference intervals for immune cell subsets counts during pregnancy across trimesters.
	Reference Intervalsa
	T1				T2				T3
Subset (cells/ul)	LL	90% CI	UL	90% CI	LL	90% CI	UL	90% CI	LL	90% CI	UL	90% CI
B lymphocytes	69.9021	60 to 84	375.13	316 to 441	50.3059	39 to 65	488.906	371 to 626	52.6376	45 to 62	323.493	268 to 380
Switched Memory B cells	7		73		6		80		6		67
Unswitched Memory B cells	9.1933	7 to 12	92.6839	71 to 118	5		88		5		63
Pre-Germinal Center B cells	24		234		23.2678	17 to 33	375.333	278 to 489	20		207
T lymphocytes	754.851	686 to 841	2397.79	2106 to 2687	821.821	735 to 927	2561.43	2265 to 2860	842.095	751 to 960	2587.36	2303 to 2897
CD4 T cells	429.075	378 to 486	1514.45	1304 to 1755	437		1549		511.953	448 to 590	1687.93	1469 to 1913
HLA-DR+ activated CD4 T	15		143		9.5188	7 to 13	153.589	112 to 206	12.6743	10 to 16	142.435	111 to 181
circulating Follicular CD4 T cells (cTfh)	55.6849	48 to 64	254.942	217 to 298	76		228		63.3351	55 to 74	261.716	225 to 301
PD-1+ Activated cTfh cells	15.8677	13 to 20	101.391	85 to 122	18		80		15.9391	13 to 19	103.803	84 to 126
PD-1+ CD38+ HLA-DR- Activated cTfh cells	3.6507	3 to 5	32.1226	26 to 39	4.772	4 to 6	29.3418	24 to 35	3.7227	3 to 5	29.9087	24 to 37
PD-1+ CD38- HLA-DR- Activated cTfh cells	10.2253	9 to 12	63.6054	53 to 76	12.0586	10 to 14	61.8501	53 to 72	9.7273	8 to 12	69.9794	56 to 86
PD-1- CD38+ HLA-DR- Activated cTfh cells	6		50		9		53		10		48
PD-1+ Activated non-Tfh cells	49.7729	40 to 63	325.348	266 to 387	48.8782	40 to 61	338.445	273 to 414	43		301
PD-1+ CD38- HLA-DR+ Activated non-cTfh cells	2.2599	2 to 3	38.6859	28 to 53	1.9998	2 to 3	44.572	31 to 60	2.735	2 to 4	38.9716	29 to 50
PD-1+ CD38- HLA-DR- non-cTfh cells	10.2253	9 to 12	63.6054	53 to 76	12.0586	10 to 14	61.8501	53 to 72	9.7273	8 to 12	69.9794	56 to 86
PD-1- CD38- HLA-DR+ Activated non-cTfh cells	2.9118	2 to 4	34.6331	26 to 44	2		30		3.0094	2 to 4	34.4808	27 to 44
CD8 T cells	216		903		217.975	187 to 256	847.959	716 to 989	211		799
HLA-DR+ CD8 T	10.3104	8 to 15	227.674	167 to 305	13		184		20		276
PD-1+ Activated non-Tfc cells	38		367		41		308		42		282
PD-1+ CD38+ HLA-DR+ Activated non-Tfc cells	1.4372	1 to 2	39.2995	28 to 54	2		44		2.2817	2 to 3	64.1697	43 to 87
PD-1+ CD38- HLA-DR+ Activated non-Tfc cells	2		56		2		36		3		45
PD-1- CD38+ HLA-DR+ Activated non-Tfc cells	0.4232	0 to 1	54.4306	34 to 84	1		53		1		91
PD-1- CD38- HLA-DR+ Activated non-Tfc cells	1.3404	1 to 2	61.8549	41 to 88	1		43		1		54
HLA-DR+ T	35		441		29		385		41		586
aReference values were calculated using Robust method whenever possible. Otherwise, lower (LL) and upper (UL) limits without 90% confidence intervals (CI) indicate 2.5th and 97.5th percentile, respectively.
